# Supplementary material for: A new species of the genus Anteon Jurine (Hymenoptera, Dryinidae) from Thailand
Source: Zookeys. 2015 May 19;(504):141–7. doi: 10.3897/zookeys.504.9333 (PMC4443529; doi:10.3897/zookeys.504.9333)
Supplement: XML Treatment for Anteon [file zookeys.504.9333-treatment1.xml]

<!DOCTYPE tp:taxon-treatment
  PUBLIC "-//TaxonX//DTD Taxonomic Treatment Publishing DTD v0 20100105//EN" "tax-treatment-NSO.dtd">
<tp:taxon-treatment xmlns:tp="http://www.plazi.org/taxpub"><tp:treatment-meta><kwd-group><label>Taxon classification</label><kwd><named-content content-type="kingdom">Animalia</named-content></kwd><kwd><named-content content-type="order">Hymenoptera</named-content></kwd><kwd><named-content content-type="family">Dryinidae</named-content></kwd></kwd-group><mixed-citation publication-type="journal"><person-group><name><surname>Olmi</surname><given-names>Massimo</given-names></name><name><surname>Xu</surname><given-names>Zaifu</given-names></name><name><surname>Guglielmino</surname><given-names>Adalgisa</given-names></name></person-group><article-title>A new species of the genus <italic><tp:taxon-name><tp:taxon-name-part taxon-name-part-type="genus">Anteon</tp:taxon-name-part></tp:taxon-name></italic> Jurine (<tp:taxon-name><tp:taxon-name-part taxon-name-part-type="order">Hymenoptera</tp:taxon-name-part></tp:taxon-name>, <tp:taxon-name><tp:taxon-name-part taxon-name-part-type="family">Dryinidae</tp:taxon-name-part></tp:taxon-name>) from Thailand</article-title><source>Zookeys</source><day>19</day><month>5</month><year>2015</year><volume>2015</volume><issue>504</issue><fpage>141</fpage><lpage>147</lpage><pub-id pub-id-type="doi">10.3897/zookeys.504.9333</pub-id></mixed-citation></tp:treatment-meta><tp:nomenclature><label>Genus</label><tp:taxon-name>
                        <tp:taxon-name-part taxon-name-part-type="genus">Anteon</tp:taxon-name-part>
                    </tp:taxon-name><tp:taxon-authority>Jurine, 1807</tp:taxon-authority><tp:nomenclature-citation-list><tp:nomenclature-citation><tp:taxon-name><tp:taxon-name-part taxon-name-part-type="genus">Anteon</tp:taxon-name-part></tp:taxon-name><comment> Jurine, 1807: 302. Type species: <italic><tp:taxon-name><tp:taxon-name-part taxon-name-part-type="genus">Anteon</tp:taxon-name-part> <tp:taxon-name-part taxon-name-part-type="species">jurineanum</tp:taxon-name-part></tp:taxon-name></italic> Latreille, 1809, by subsequent monotypy.</comment></tp:nomenclature-citation></tp:nomenclature-citation-list></tp:nomenclature><tp:treatment-sec sec-type="Diagnosis"><title>Diagnosis.</title><p>Female: Fully winged; rarely brachypterous; occipital carina complete; palpal formula 6/3; antenna without rhinaria; forewing with three cells enclosed by <!--PageBreak-->pigmented veins (costal, median and submedian); forewing with stigmal vein and pterostigma; distal part of stigmal vein much shorter than proximal part, occasionally slightly shorter, as long as, or longer than proximal part; propodeum usually with transverse keel between dorsal and posterior surface; protarsus chelate; inner side of enlarged claw with proximal prominence bearing one long bristle; tibial spurs 1/1/2. Male: Fully winged; rarely brachypterous; occipital carina complete; vertex of head usually without two oblique keels connecting posterior ocelli to occipital carina; palpal formula 6/3; forewing with three cells enclosed by pigmented veins (costal, median and submedian); forewing with stigmal vein and pterostigma; distal part of stigmal vein much shorter than proximal part, occasionally slightly shorter, as long as, or longer than proximal part; pterostigma less than four times as long as broad; propodeum usually with transverse keel between dorsal and posterior surface; paramere without inner branch wrapping penis; tibial spurs 1/1/2.</p></tp:treatment-sec></tp:taxon-treatment>
