# Supplementary material for: A new species of the genus Anteon Jurine (Hymenoptera, Dryinidae) from Thailand
Source: Zookeys. 2015 May 19;(504):141–7. doi: 10.3897/zookeys.504.9333 (PMC4443529; doi:10.3897/zookeys.504.9333)
Supplement: XML Treatment for Anteon huettingeri [file zookeys.504.9333-treatment2.xml]

<!DOCTYPE tp:taxon-treatment
  PUBLIC "-//TaxonX//DTD Taxonomic Treatment Publishing DTD v0 20100105//EN" "tax-treatment-NSO.dtd">
<tp:taxon-treatment xmlns:tp="http://www.plazi.org/taxpub"><tp:treatment-meta><kwd-group><label>Taxon classification</label><kwd><named-content content-type="kingdom">Animalia</named-content></kwd><kwd><named-content content-type="order">Hymenoptera</named-content></kwd><kwd><named-content content-type="family">Dryinidae</named-content></kwd></kwd-group><mixed-citation publication-type="journal"><person-group><name><surname>Olmi</surname><given-names>Massimo</given-names></name><name><surname>Xu</surname><given-names>Zaifu</given-names></name><name><surname>Guglielmino</surname><given-names>Adalgisa</given-names></name></person-group><article-title>A new species of the genus <italic><tp:taxon-name><tp:taxon-name-part taxon-name-part-type="genus">Anteon</tp:taxon-name-part></tp:taxon-name></italic> Jurine (<tp:taxon-name><tp:taxon-name-part taxon-name-part-type="order">Hymenoptera</tp:taxon-name-part></tp:taxon-name>, <tp:taxon-name><tp:taxon-name-part taxon-name-part-type="family">Dryinidae</tp:taxon-name-part></tp:taxon-name>) from Thailand</article-title><source>Zookeys</source><day>19</day><month>5</month><year>2015</year><volume>2015</volume><issue>504</issue><fpage>141</fpage><lpage>147</lpage><pub-id pub-id-type="doi">10.3897/zookeys.504.9333</pub-id></mixed-citation></tp:treatment-meta><tp:nomenclature><tp:taxon-name>
                        <tp:taxon-name-part taxon-name-part-type="genus">Anteon</tp:taxon-name-part>
                        <tp:taxon-name-part taxon-name-part-type="species">huettingeri</tp:taxon-name-part>
                        <object-id xmlns:xlink="http://www.w3.org/1999/xlink" content-type="zoobank" xlink:type="simple">http://zoobank.org/9DAA0C1A-15FE-40C1-9C9F-19C9A6676F8F</object-id>
                    </tp:taxon-name><tp:taxon-authority>Olmi, Xu &amp; Guglielmino</tp:taxon-authority><tp:taxon-status xmlns:xlink="http://www.w3.org/1999/xlink" xlink:type="simple">sp. n.</tp:taxon-status></tp:nomenclature><tp:treatment-sec sec-type="Diagnosis"><title>Diagnosis.</title><p>Male with antenna filiform; scutum very slightly granulated and finely punctate; posterior surface of propodeum without longitudinal keels; paramere without distal inner process, with inner side provided with many sensorial processes (Fig. <xref ref-type="fig" rid="F1">1</xref>).</p><fig id="F1" position="float" orientation="portrait"><label>Figure 1.</label><caption><p><italic><tp:taxon-name><tp:taxon-name-part taxon-name-part-type="genus">Anteon</tp:taxon-name-part> <tp:taxon-name-part taxon-name-part-type="species">huettingeri</tp:taxon-name-part></tp:taxon-name></italic> Olmi, Xu &amp; Guglielmino, sp. n.: male genitalia (left half removed). Scale bar = 0.06 mm.</p></caption><graphic xmlns:xlink="http://www.w3.org/1999/xlink" xlink:href="zookeys-504-141-g001.jpg" position="float" orientation="portrait" xlink:type="simple" id="oo_43909.jpg"/></fig></tp:treatment-sec><tp:treatment-sec sec-type="Description"><title>Description.</title><p><bold>Male.</bold> Fully winged (Fig. <xref ref-type="fig" rid="F2">2A</xref>). Length 2.2 mm. Head black, except mandible testaceous. Antenna testaceous. Mesosoma black. Metasoma brown. Legs testaceous, except metacoxa partly black. Antenna filiform. Antennal segments in following proportions: 11:6:6:5:5:6:5:5:5:7. Head dull, granulated and reticulate rugose. Face with two lateral keels around orbits directed towards antennal toruli. Vertex with two short oblique keels from posterior ocelli to occipital carina. Occipital carina complete. Frontal line complete. Vertex with POL = 6; OL = 3; OOL = 4; OPL = 3; TL = 4; greatest breadth of posterior ocelli as long as OPL. Scutum shiny, very slightly granulated, finely punctate, unsculptured among punctures. Notauli incomplete, reaching approximately 0.4 × length of scutum. Scutellum and metanotum unsculptured, shiny. Propodeum with strong transverse keel between dorsal and posterior surface. Dorsal surface of propodeum reticulate rugose. Posterior surface of propodeum without longitudinal keels, with median area granulated and lateral areas reticulate rugose. Forewing (Fig. <xref ref-type="fig" rid="F2">2B</xref>) hyaline, without dark transverse bands. Distal part of stigmal vein much shorter than proximal part (2:5). Paramere (Fig. <xref ref-type="fig" rid="F1">1</xref>) without distal inner process, with inner side provided with many small sensorial processes. Tibial spurs 1/1/2.</p><fig id="F2" position="float" orientation="portrait"><label>Figure 2.</label><caption><p><italic><tp:taxon-name><tp:taxon-name-part taxon-name-part-type="genus">Anteon</tp:taxon-name-part> <tp:taxon-name-part taxon-name-part-type="species">huettingeri</tp:taxon-name-part></tp:taxon-name></italic> Olmi, Xu &amp; Guglielmino, sp. n.: <bold>A</bold> dorsal side <bold>B</bold> forewing. Scale bar = 0.67 mm (<bold>A</bold>), 0.41 mm (<bold>B</bold>).</p></caption><graphic xmlns:xlink="http://www.w3.org/1999/xlink" xlink:href="zookeys-504-141-g002.jpg" position="float" orientation="portrait" xlink:type="simple" id="oo_43910.jpg"/></fig><p><bold>Female.</bold> Unknown.</p></tp:treatment-sec><tp:treatment-sec sec-type="Material examined"><title>Material examined.</title><p><bold>Holotype:</bold> male, Thailand, Nan Province, outside Mae Charim National Park gate, <named-content xmlns:xlink="http://www.w3.org/1999/xlink" content-type="dwc:verbatimCoordinates" xlink:type="simple">18°36.00'N, 100°58.34'E</named-content>, 260 m, 13.v.2012, E. &amp; J. Hüttinger leg. (OLL).</p></tp:treatment-sec><tp:treatment-sec sec-type="Distribution"><title>Distribution.</title><p>Thailand.</p></tp:treatment-sec><tp:treatment-sec sec-type="Hosts"><title>Hosts.</title><p>Unknown.</p><!--PageBreak--><!--PageBreak--></tp:treatment-sec><tp:treatment-sec sec-type="Etymology"><title>Etymology.</title><p>The species is named after the collector, Dr Ernst Hüttinger.</p></tp:treatment-sec><tp:treatment-sec sec-type="Remarks"><title>Remarks.</title><p>Because of the antenna filiform, the scutum neither rugose nor sculptured by irregular keels, the posterior surface of the propodeum without longitudinal keels, the paramere without distal inner process, the new species is similar to <italic><tp:taxon-name><tp:taxon-name-part taxon-name-part-type="genus">Anteon</tp:taxon-name-part> <tp:taxon-name-part taxon-name-part-type="species">borneanum</tp:taxon-name-part></tp:taxon-name></italic> Olmi, 1984, <italic><tp:taxon-name><tp:taxon-name-part taxon-name-part-type="genus">Anteon</tp:taxon-name-part> <tp:taxon-name-part taxon-name-part-type="species">insertum</tp:taxon-name-part></tp:taxon-name></italic> Olmi, 1991, <italic><tp:taxon-name><tp:taxon-name-part taxon-name-part-type="genus">Anteon</tp:taxon-name-part> <tp:taxon-name-part taxon-name-part-type="species">jurineanum</tp:taxon-name-part></tp:taxon-name></italic> Latreille, 1809, <italic><tp:taxon-name><tp:taxon-name-part taxon-name-part-type="genus">Anteon</tp:taxon-name-part> <tp:taxon-name-part taxon-name-part-type="species">krombeini</tp:taxon-name-part></tp:taxon-name></italic> Olmi, 1984, <italic><tp:taxon-name><tp:taxon-name-part taxon-name-part-type="genus">Anteon</tp:taxon-name-part> <tp:taxon-name-part taxon-name-part-type="species">sarawaki</tp:taxon-name-part></tp:taxon-name></italic> Olmi, 1984, <italic><tp:taxon-name><tp:taxon-name-part taxon-name-part-type="genus">Anteon</tp:taxon-name-part> <tp:taxon-name-part taxon-name-part-type="species">thai</tp:taxon-name-part></tp:taxon-name></italic> Olmi, 1984 and <italic><tp:taxon-name><tp:taxon-name-part taxon-name-part-type="genus">Anteon</tp:taxon-name-part> <tp:taxon-name-part taxon-name-part-type="species">yasumatsui</tp:taxon-name-part></tp:taxon-name></italic> Olmi, 1984. The main difference between <italic><tp:taxon-name><tp:taxon-name-part taxon-name-part-type="genus">Anteon</tp:taxon-name-part> <tp:taxon-name-part taxon-name-part-type="species">huettingeri</tp:taxon-name-part></tp:taxon-name></italic> and all other species is centered on the structure of the inner side of the paramere (with many sensorial processes in <italic><tp:taxon-name><tp:taxon-name-part taxon-name-part-type="genus">Anteon</tp:taxon-name-part> <tp:taxon-name-part taxon-name-part-type="species">huettingeri</tp:taxon-name-part></tp:taxon-name></italic> (Fig. <xref ref-type="fig" rid="F1">1</xref>); without sensorial processes in the other species (Plates 20 C, 30 D, 31 C, 31 D, 32 C, 43 B, 48 A, 50 E in <xref ref-type="bibr" rid="B21">Xu et al. 2013</xref>)). In the key to the males of Oriental <italic><tp:taxon-name><tp:taxon-name-part taxon-name-part-type="genus">Anteon</tp:taxon-name-part></tp:taxon-name></italic> published by <xref ref-type="bibr" rid="B21">Xu et al. (2013)</xref>, the new species can be included by replacing couplet 9 as follows:</p><table-wrap content-type="key" position="anchor" orientation="portrait"><table rules="all"><tbody><tr><td rowspan="1" colspan="1">9</td><td rowspan="1" colspan="1">Inner side of paramere with many small sensorial processes (Fig. <xref ref-type="fig" rid="F1">1</xref>)</td><td rowspan="1" colspan="1"><bold><italic><tp:taxon-name><tp:taxon-name-part taxon-name-part-type="genus">Anteon</tp:taxon-name-part> <tp:taxon-name-part taxon-name-part-type="species">huettingeri</tp:taxon-name-part></tp:taxon-name></italic> Olmi, Xu &amp; Guglielmino, sp. n.</bold></td></tr><tr><td rowspan="1" colspan="1">–</td><td rowspan="1" colspan="1">Inner side of paramere without sensorial processes (Plates 20 C, 30 D, 31 C, 31 D, 32 C, 43 B, 48 A, 50 E in <xref ref-type="bibr" rid="B21">Xu et al. 2013</xref>)</td><td rowspan="1" colspan="1"><bold>9</bold>’</td></tr><tr><td rowspan="1" colspan="1">9’</td><td rowspan="1" colspan="1">Scutum granulated</td><td rowspan="1" colspan="1"><bold>10</bold></td></tr><tr><td rowspan="1" colspan="1">–</td><td rowspan="1" colspan="1">Scutum punctate, or unsculptured, not granulated; occasionally scutum partly reticulate rugose</td><td rowspan="1" colspan="1"><bold>11</bold></td></tr><tr><td rowspan="1" colspan="1">10</td><td rowspan="1" colspan="1">Paramere much shorter than penis (Plate 20C in <xref ref-type="bibr" rid="B21">Xu et al. 2013</xref>)</td><td rowspan="1" colspan="1"><bold><italic><tp:taxon-name><tp:taxon-name-part taxon-name-part-type="genus">Anteon</tp:taxon-name-part> <tp:taxon-name-part taxon-name-part-type="species">borneanum</tp:taxon-name-part></tp:taxon-name></italic> Olmi</bold></td></tr><tr><td rowspan="1" colspan="1">–</td><td rowspan="1" colspan="1">Paramere about as long as penis (Plate 31C, D in <xref ref-type="bibr" rid="B21">Xu et al. 2013</xref>)</td><td rowspan="1" colspan="1"><bold><italic><tp:taxon-name><tp:taxon-name-part taxon-name-part-type="genus">Anteon</tp:taxon-name-part> <tp:taxon-name-part taxon-name-part-type="species">jurineanum</tp:taxon-name-part></tp:taxon-name></italic> Latreille</bold></td></tr><tr><td rowspan="1" colspan="1">11</td><td rowspan="1" colspan="1">Head punctate, unsculptured among punctures</td><td rowspan="1" colspan="1"><bold><italic><tp:taxon-name><tp:taxon-name-part taxon-name-part-type="genus">Anteon</tp:taxon-name-part> <tp:taxon-name-part taxon-name-part-type="species">insertum</tp:taxon-name-part></tp:taxon-name></italic> Olmi</bold></td></tr><tr><td rowspan="1" colspan="1">–</td><td rowspan="1" colspan="1">Head granulated, or rugose, or with irregular keels</td><td rowspan="1" colspan="1"><bold>12</bold></td></tr><tr><td rowspan="1" colspan="1">12</td><td rowspan="1" colspan="1">Head dull, smooth, granulated</td><td rowspan="1" colspan="1"><bold><italic><tp:taxon-name><tp:taxon-name-part taxon-name-part-type="genus">Anteon</tp:taxon-name-part> <tp:taxon-name-part taxon-name-part-type="species">yasumatsui</tp:taxon-name-part></tp:taxon-name></italic> Olmi</bold></td></tr><tr><td rowspan="1" colspan="1">–</td><td rowspan="1" colspan="1">Head shiny, rugose, with areolae and irregular keels</td><td rowspan="1" colspan="1"><bold>13</bold></td></tr><tr><td rowspan="1" colspan="1">13</td><td rowspan="1" colspan="1">Notauli almost reaching posterior margin of scutum</td><td rowspan="1" colspan="1"><bold><italic><tp:taxon-name><tp:taxon-name-part taxon-name-part-type="genus">Anteon</tp:taxon-name-part> <tp:taxon-name-part taxon-name-part-type="species">sarawaki</tp:taxon-name-part></tp:taxon-name></italic> Olmi</bold></td></tr><tr><td rowspan="1" colspan="1">–</td><td rowspan="1" colspan="1">Notauli reaching at most 0.5 length of scutum</td><td rowspan="1" colspan="1"><bold>14</bold></td></tr></tbody></table></table-wrap></tp:treatment-sec><ref-list><ref id="B21"><mixed-citation xmlns:xlink="http://www.w3.org/1999/xlink" xlink:type="simple"><person-group><name name-style="western"><surname>Xu</surname><given-names>Z</given-names></name><name name-style="western"><surname>Olmi</surname><given-names>M</given-names></name><name name-style="western"><surname>He</surname><given-names>J</given-names></name></person-group> (<year>2013</year>) <article-title><tp:taxon-name><tp:taxon-name-part taxon-name-part-type="family">Dryinidae</tp:taxon-name-part></tp:taxon-name> of the Oriental region (<tp:taxon-name><tp:taxon-name-part taxon-name-part-type="order">Hymenoptera</tp:taxon-name-part></tp:taxon-name>: <tp:taxon-name><tp:taxon-name-part taxon-name-part-type="superfamily">Chrysidoidea</tp:taxon-name-part></tp:taxon-name>).</article-title> <source>Zootaxa</source> <volume>3614</volume>: <fpage>1</fpage>–<lpage>460</lpage>. doi: <ext-link ext-link-type="doi" xlink:href="10.11646/zootaxa.3900.1.1" xlink:type="simple">10.11646/zootaxa.3900.1.1</ext-link></mixed-citation></ref></ref-list></tp:taxon-treatment>
